# Supplementary material for: A Guideline for Contextual Adaptation of Community-Based Health Interventions
Source: Int J Environ Res Public Health. 2022 May 10;19(10):5790. doi: 10.3390/ijerph19105790 (PMC9141251; doi:10.3390/ijerph19105790)
Supplement: Supplementary file 1 [file ijerph-19-05790-s001.zip]

Archive with 1 entries (1 files):
- ijerph-1671174-supplementary.pdf
